# Supplementary material for: Sexual dysfunction among six months postpartum women in north-eastern Malaysia
Source: PLoS One. 2023 Apr 5;18(4):e0284014. doi: 10.1371/journal.pone.0284014 (PMC10075447; doi:10.1371/journal.pone.0284014)
Supplement: S1 Data — (XLSX) [file pone.0284014.s001.xlsx]

## Sheet: raw data FSD
Age	Income in RM	Education	Occupation	No. of child	Mode of delivery	Feeding method	Chronic illness	Confinement practices	Husband age	Week initiate SI	Marry year	Frequency of si	F1 Desire	F2 Arousal	F3 Lubrication	F4 Orgasm	F5 Satisfaction	F6 Sexual pain	total score	presence of FSD
34	3000	tertiary school	housewife	2	with suture	mixed formula and bf	no	no	36	14	8	every once a week or more	Moderate	moderate	sometimes	most times	moderately dissatisfied	sometimes	18	fsd
36	8000	tertiary school	government/private	5	no suture	exclusive breastfeeding	no	yes	36	13	12	every once a week or more	Moderate	moderate	almost never or never	almost never or never	very dissatisfied	sometimes	12	fsd
43	1000	no,primary school, secondary school	housewife	2	c-sec	mixed formula and bf	no	yes	46	9	16	every once a week or more	Moderate	moderate	almost never or never	sometimes	moderately dissatisfied	a few times	16	fsd
25	3000	tertiary school	housewife	1	with suture	mixed formula and bf	no	no	26	14	1	every once a week or more	high	moderate	almost always or always	almost never or never	moderately dissatisfied	almost never or never	20	non fsd
36	4000	no,primary school, secondary school	housewife	4	no suture	mixed formula and bf	no	no	38	14	12	every once a week or more	very high	very high	almost always or always	most times	moderately satisfied	almost always or always	24	non fsd
37	10000	tertiary school	government/private	4	with suture	exclusive breastfeeding	no	no	37	14	7	every once a week or more	very high	very high	no sexual activity	no sexual activity	moderately dissatisfied	did not attempt intercourse	12	fsd
38	3000	no,primary school, secondary school	housewife	4	no suture	mixed formula and bf	no	no	38	14	14	every once a week or more	Moderate	moderate	sometimes	sometimes	moderately dissatisfied	sometimes	17	fsd
39	1500	no,primary school, secondary school	housewife	3	with suture	mixed formula and bf	no	yes	40	15	14	once fortnightly	Moderate	moderate	sometimes	sometimes	about equally satisfied and dissatisfied	a few times	19	fsd
39	11200	no,primary school, secondary school	housewife	2	with suture	mixed formula and bf	no	yes	42	15	15	every once a week or more	very high	moderate	sometimes	sometimes	about equally satisfied and dissatisfied	a few times	21	non fsd
39	1500	no,primary school, secondary school	housewife	3	with suture	mixed formula and bf	no	yes	41	15	15	every once a week or more	Moderate	moderate	sometimes	sometimes	about equally satisfied and dissatisfied	a few times	19	fsd
37	2000	no,primary school, secondary school	government/private	4	no suture	mixed formula and bf	no	yes	37	14	13	once fortnightly	Moderate	moderate	sometimes	sometimes	about equally satisfied and dissatisfied	sometimes	18	fsd
26	900	tertiary school	housewife	1	with suture	exclusive breastfeeding	no	no	26	14	1	every once a week or more	Moderate	low	a few times	sometimes	about equally satisfied and dissatisfied	sometimes	16	fsd
23	1200	no,primary school, secondary school	housewife	1	with suture	exclusive breastfeeding	no	yes	27	14	1	every once a week or more	Moderate	moderate	sometimes	sometimes	about equally satisfied and dissatisfied	sometimes	18	fsd
43	5000	no,primary school, secondary school	self working	4	with suture	mixed formula and bf	yes	no	54	12	25	every once a week or more	high	high	most times	most times	moderately satisfied	sometimes	23	non fsd
39	2400	no,primary school, secondary school	government/private	4	with suture	mixed formula and bf	no	yes	41	14	16	every once a week or more	Moderate	moderate	almost never or never	a few times	moderately dissatisfied	almost never or never	16	fsd
42	5000	no,primary school, secondary school	government/private	5	with suture	mixed formula and bf	no	yes	45	12	16	every once a week or more	Moderate	moderate	sometimes	a few times	very dissatisfied	a few times	16	fsd
36	3000	tertiary school	government/private	3	with suture	exclusive breastfeeding	no	yes	38	14	8	once fortnightly	Moderate	moderate	a few times	a few times	moderately dissatisfied	sometimes	15	fsd
36	2000	no,primary school, secondary school	government/private	5	c-sec	mixed formula and bf	no	yes	47	11	8	every once a week or more	Moderate	moderate	almost never or never	almost never or never	very dissatisfied	sometimes	12	fsd
45	5000	tertiary school	government/private	4	with suture	mixed formula and bf	no	yes	47	14	20	once fortnightly	high	high	sometimes	sometimes	moderately dissatisfied	sometimes	19	fsd
38	3000	no,primary school, secondary school	government/private	5	with suture	exclusive breastfeeding	no	yes	40	14	18	every once a week or more	Moderate	moderate	sometimes	a few times	very dissatisfied	sometimes	15	fsd
41	6000	tertiary school	government/private	3	with suture	mixed formula and bf	no	yes	55	8	26	every once a week or more	Moderate	moderate	a few times	sometimes	about equally satisfied and dissatisfied	a few times	18	fsd
29	2800	tertiary school	government/private	1	c-sec	mixed formula and bf	no	yes	37	8	4	once monthly	low	low	almost never or never	almost never or never	very dissatisfied	sometimes	10	fsd
30	2000	tertiary school	government/private	1	c-sec	mixed formula and bf	no	no	36	16	6	once monthly	Moderate	moderate	sometimes	sometimes	moderately dissatisfied	sometimes	17	fsd
38	4000	no,primary school, secondary school	housewife	2	with suture	mixed formula and bf	no	yes	40	14	12	once fortnightly	Moderate	moderate	sometimes	a few times	very dissatisfied	sometimes	15	fsd
38	2000	no,primary school, secondary school	self working	3	c-sec	mixed formula and bf	no	yes	35	14	15	every once a week or more	Moderate	moderate	sometimes	a few times	moderately dissatisfied	sometimes	16	fsd
26	4000	no,primary school, secondary school	housewife	2	c-sec	exclusive breastfeeding	no	yes	28	14	6	every once a week or more	Moderate	moderate	a few times	almost never or never	very dissatisfied	sometimes	13	fsd
29	3000	no,primary school, secondary school	housewife	3	c-sec	mixed formula and bf	no	yes	31	14	8	once fortnightly	Moderate	high	sometimes	sometimes	about equally satisfied and dissatisfied	sometimes	19	fsd
42	5000	no,primary school, secondary school	housewife	4	no suture	exclusive breastfeeding	no	yes	45	12	13	once monthly	Moderate	moderate	a few times	most times	about equally satisfied and dissatisfied	almost never or never	20	non fsd
35	4000	no,primary school, secondary school	government/private	4	no suture	mixed formula and bf	no	yes	40	12	12	once monthly	Moderate	moderate	sometimes	a few times	very dissatisfied	a few times	16	fsd
28	2000	tertiary school	housewife	1	with suture	mixed formula and bf	no	yes	28	14	1	once fortnightly	Moderate	moderate	sometimes	sometimes	about equally satisfied and dissatisfied	sometimes	18	fsd
30	1500	no,primary school, secondary school	housewife	2	with suture	mixed formula and bf	no	yes	32	14	4	every once a week or more	Moderate	moderate	a few times	a few times	very satisfied	almost never or never	20	non fsd
22	1000	no,primary school, secondary school	housewife	2	with suture	exclusive breastfeeding	no	yes	23	14	4	every once a week or more	Moderate	moderate	sometimes	sometimes	moderately satisfied	sometimes	19	fsd
32	1000	no,primary school, secondary school	housewife	4	no suture	exclusive breastfeeding	no	yes	38	14	10	every once a week or more	Moderate	moderate	sometimes	sometimes	moderately satisfied	sometimes	19	fsd
24	900	no,primary school, secondary school	housewife	1	with suture	exclusive breastfeeding	no	yes	26	14	2	once fortnightly	Moderate	moderate	sometimes	sometimes	very satisfied	sometimes	20	non fsd
26	1300	no,primary school, secondary school	housewife	3	no suture	mixed formula and bf	no	yes	33	14	6	once monthly	Moderate	moderate	sometimes	sometimes	moderately satisfied	sometimes	19	fsd
33	3000	no,primary school, secondary school	housewife	5	with suture	exclusive breastfeeding	no	yes	37	14	14	every once a week or more	Moderate	moderate	sometimes	almost always or always	very satisfied	almost always or always	20	non fsd
21	1000	no,primary school, secondary school	government/private	1	with suture	formula milk	no	yes	40	12	1	once monthly	Moderate	moderate	a few times	a few times	moderately satisfied	almost always or always	15	fsd
31	2000	tertiary school	housewife	3	with suture	mixed formula and bf	no	yes	37	14	6	once fortnightly	Moderate	moderate	sometimes	sometimes	very satisfied	almost never or never	22	non fsd
27	2000	tertiary school	housewife	1	c-sec	mixed formula and bf	no	no	31	12	1	every once a week or more	Moderate	moderate	almost always or always	almost always or always	very satisfied	a few times	25	non fsd
21	2000	no,primary school, secondary school	housewife	1	with suture	exclusive breastfeeding	no	yes	25	14	1	once monthly	low	low	a few times	almost never or never	moderately satisfied	sometimes	14	fsd
24	800	no,primary school, secondary school	housewife	3	with suture	mixed formula and bf	no	yes	34	12	7	every once a week or more	Moderate	moderate	a few times	sometimes	very satisfied	sometimes	19	fsd
34	1000	no,primary school, secondary school	housewife	3	with suture	formula milk	no	yes	32	14	6	every once a week or more	Moderate	moderate	sometimes	a few times	moderately satisfied	almost never or never	20	non fsd
27	1000	no,primary school, secondary school	housewife	2	with suture	exclusive breastfeeding	no	yes	33	14	6	once fortnightly	Moderate	low	a few times	sometimes	about equally satisfied and dissatisfied	almost never or never	18	fsd
26	1500	tertiary school	self working	1	no suture	mixed formula and bf	no	yes	24	13	1	once monthly	Moderate	moderate	sometimes	sometimes	about equally satisfied and dissatisfied	sometimes	18	fsd
29	3000	tertiary school	housewife	2	with suture	exclusive breastfeeding	no	no	29	8	4	every once a week or more	Moderate	moderate	almost always or always	almost always or always	very satisfied	sometimes	24	non fsd
36	2000	tertiary school	housewife	5	with suture	exclusive breastfeeding	no	yes	36	14	10	every once a week or more	Moderate	moderate	most times	most times	moderately satisfied	sometimes	21	non fsd
39	2000	no,primary school, secondary school	housewife	4	with suture	mixed formula and bf	no	yes	39	14	10	every once a week or more	Moderate	moderate	most times	most times	about equally satisfied and dissatisfied	sometimes	20	non fsd
34	1000	no,primary school, secondary school	housewife	3	with suture	exclusive breastfeeding	no	yes	33	20	7	once monthly	Moderate	moderate	almost always or always	sometimes	very satisfied	almost never or never	24	non fsd
32	1000	no,primary school, secondary school	housewife	5	with suture	exclusive breastfeeding	no	no	32	12	10	once fortnightly	Moderate	moderate	a few times	almost always or always	very satisfied	almost never or never	23	non fsd
33	3000	tertiary school	housewife	3	with suture	exclusive breastfeeding	no	yes	36	14	8	once fortnightly	low	low	almost always or always	a few times	very satisfied	almost always or always	17	fsd
27	1000	tertiary school	housewife	2	with suture	exclusive breastfeeding	no	yes	29	14	5	every once a week or more	Moderate	moderate	almost always or always	almost always or always	very satisfied	most times	23	non fsd
38	1000	no,primary school, secondary school	self working	6	no suture	exclusive breastfeeding	no	yes	56	14	14	every once a week or more	Moderate	moderate	most times	most times	moderately satisfied	a few times	22	non fsd
37	1300	no,primary school, secondary school	housewife	5	c-sec	exclusive breastfeeding	no	no	43	12	19	every once a week or more	Moderate	moderate	almost always or always	a few times	moderately satisfied	almost never or never	22	non fsd
33	1000	no,primary school, secondary school	housewife	3	c-sec	exclusive breastfeeding	no	no	42	12	10	once fortnightly	low	moderate	sometimes	sometimes	moderately satisfied	almost never or never	20	non fsd
26	2000	tertiary school	government/private	3	with suture	exclusive breastfeeding	no	yes	31	12	7	every once a week or more	Moderate	moderate	sometimes	sometimes	moderately satisfied	sometimes	19	fsd
28	7000	no,primary school, secondary school	housewife	2	with suture	exclusive breastfeeding	no	yes	25	12	4	once fortnightly	Moderate	moderate	sometimes	sometimes	about equally satisfied and dissatisfied	sometimes	18	fsd
27	5000	no,primary school, secondary school	housewife	2	c-sec	exclusive breastfeeding	no	no	29	12	5	every once a week or more	Moderate	moderate	almost always or always	almost always or always	moderately satisfied	a few times	24	non fsd
30	4000	tertiary school	housewife	3	with suture	mixed formula and bf	no	yes	32	12	7	once monthly	Moderate	moderate	almost always or always	almost always or always	very satisfied	almost never or never	26	non fsd
40	7500	tertiary school	government/private	5	with suture	mixed formula and bf	no	yes	43	9	16	once fortnightly	Moderate	high	most times	almost always or always	very satisfied	a few times	25	non fsd
23	3500	no,primary school, secondary school	government/private	2	c-sec	exclusive breastfeeding	no	yes	26	15	6	once fortnightly	high	high	sometimes	almost always or always	very satisfied	a few times	25	non fsd
25	4000	no,primary school, secondary school	housewife	1	with suture	exclusive breastfeeding	no	yes	27	20	1	once monthly	Moderate	moderate	a few times	sometimes	moderately satisfied	sometimes	18	fsd
28	5000	tertiary school	government/private	1	with suture	mixed formula and bf	no	yes	32	10	2	every once a week or more	Moderate	moderate	sometimes	sometimes	very satisfied	sometimes	20	non fsd
25	2500	tertiary school	housewife	1	with suture	mixed formula and bf	no	yes	27	9	2	every once a week or more	Moderate	moderate	sometimes	sometimes	very satisfied	sometimes	20	non fsd
25	200	no,primary school, secondary school	housewife	1	with suture	formula milk	no	yes	21	16	2	once fortnightly	Moderate	moderate	most times	sometimes	very satisfied	most times	20	non fsd
22	1000	no,primary school, secondary school	housewife	1	c-sec	exclusive breastfeeding	no	no	28	14	3	once fortnightly	Moderate	moderate	sometimes	sometimes	about equally satisfied and dissatisfied	sometimes	18	fsd
30	1200	no,primary school, secondary school	housewife	2	with suture	mixed formula and bf	no	yes	24	13	2	every once a week or more	Moderate	high	almost always or always	most times	very satisfied	sometimes	24	non fsd
38	1500	tertiary school	housewife	5	with suture	exclusive breastfeeding	no	no	43	6	14	every once a week or more	Moderate	moderate	sometimes	sometimes	about equally satisfied and dissatisfied	sometimes	18	fsd
26	1500	tertiary school	housewife	1	with suture	mixed formula and bf	no	yes	27	14	1	every once a week or more	Moderate	moderate	most times	most times	about equally satisfied and dissatisfied	a few times	21	non fsd
40	2260	tertiary school	government/private	5	c-sec	mixed formula and bf	no	no	40	12	15	once fortnightly	Moderate	moderate	sometimes	sometimes	very satisfied	sometimes	20	non fsd
34	3000	no,primary school, secondary school	housewife	5	with suture	exclusive breastfeeding	no	yes	48	14	16	every once a week or more	low	low	sometimes	sometimes	about equally satisfied and dissatisfied	almost never or never	18	fsd
33	3000	tertiary school	government/private	3	with suture	exclusive breastfeeding	no	yes	34	13	8	every once a week or more	low	low	sometimes	sometimes	about equally satisfied and dissatisfied	sometimes	16	fsd
29	900	no,primary school, secondary school	housewife	1	with suture	exclusive breastfeeding	no	yes	31	14	1	once monthly	low	low	sometimes	sometimes	about equally satisfied and dissatisfied	sometimes	16	fsd
39	1000	no,primary school, secondary school	self working	3	with suture	mixed formula and bf	no	yes	47	12	12	once monthly	low	low	a few times	sometimes	about equally satisfied and dissatisfied	sometimes	15	fsd
26	1000	no,primary school, secondary school	housewife	1	with suture	exclusive breastfeeding	no	no	34	12	3	every once a week or more	low	moderate	sometimes	sometimes	very dissatisfied	sometimes	15	fsd
29	500	no,primary school, secondary school	self working	1	with suture	mixed formula and bf	no	yes	31	13	1	once fortnightly	low	moderate	sometimes	sometimes	about equally satisfied and dissatisfied	sometimes	17	fsd
38	3000	tertiary school	government/private	2	with suture	exclusive breastfeeding	no	yes	40	12	11	once fortnightly	very low or none at all	no sexual activity	no sexual activity	no sexual activity	about equally satisfied and dissatisfied	did not attempt intercourse	4	fsd
37	850	no,primary school, secondary school	housewife	2	with suture	mixed formula and bf	no	yes	43	12	7	once fortnightly	Moderate	moderate	no sexual activity	no sexual activity	about equally satisfied and dissatisfied	did not attempt intercourse	9	fsd
33	2000	no,primary school, secondary school	housewife	3	with suture	mixed formula and bf	no	yes	29	12	6	once fortnightly	Moderate	moderate	sometimes	sometimes	about equally satisfied and dissatisfied	sometimes	18	fsd
27	3000	tertiary school	housewife	1	with suture	exclusive breastfeeding	no	yes	33	7	4	once fortnightly	Moderate	moderate	a few times	most times	moderately satisfied	almost never or never	21	non fsd
34	3500	no,primary school, secondary school	housewife	6	c-sec	mixed formula and bf	no	no	36	7	14	once fortnightly	low	moderate	sometimes	almost always or always	very satisfied	almost always or always	19	fsd
36	5500	no,primary school, secondary school	government/private	5	with suture	mixed formula and bf	no	yes	33	8	10	every once a week or more	Moderate	moderate	sometimes	sometimes	moderately satisfied	most times	18	fsd
36	2000	tertiary school	self working	4	with suture	mixed formula and bf	no	yes	40	5	10	every once a week or more	Moderate	moderate	a few times	sometimes	about equally satisfied and dissatisfied	sometimes	17	fsd
27	5000	tertiary school	government/private	1	with suture	mixed formula and bf	no	yes	32	14	1	every once a week or more	Moderate	moderate	sometimes	sometimes	moderately satisfied	almost always or always	17	fsd
27	3000	tertiary school	housewife	1	with suture	mixed formula and bf	no	yes	28	13	2	every once a week or more	Moderate	high	sometimes	sometimes	very satisfied	sometimes	21	non fsd
25	800	no,primary school, secondary school	government/private	2	with suture	mixed formula and bf	no	yes	26	8	5	every once a week or more	Moderate	moderate	sometimes	sometimes	moderately satisfied	sometimes	19	fsd
28	3000	tertiary school	housewife	3	c-sec	exclusive breastfeeding	no	no	35	10	7	once fortnightly	Moderate	moderate	almost never or never	sometimes	moderately satisfied	almost never or never	19	fsd
35	800	no,primary school, secondary school	housewife	3	c-sec	formula milk	no	no	51	12	11	once monthly	Moderate	moderate	sometimes	sometimes	moderately satisfied	a few times	20	non fsd
27	3000	tertiary school	housewife	2	with suture	exclusive breastfeeding	no	yes	29	14	5	every once a week or more	Moderate	moderate	sometimes	sometimes	about equally satisfied and dissatisfied	sometimes	18	fsd
38	4000	no,primary school, secondary school	housewife	4	with suture	formula milk	no	yes	35	10	8	once monthly	Moderate	moderate	a few times	sometimes	very satisfied	sometimes	19	fsd
26	1000	no,primary school, secondary school	housewife	1	with suture	exclusive breastfeeding	no	yes	28	12	5	every once a week or more	Moderate	moderate	sometimes	sometimes	about equally satisfied and dissatisfied	sometimes	18	fsd
31	1500	no,primary school, secondary school	housewife	3	with suture	exclusive breastfeeding	no	yes	31	8	7	every once a week or more	Moderate	moderate	a few times	almost always or always	moderately satisfied	almost never or never	22	non fsd
27	2000	tertiary school	housewife	1	with suture	exclusive breastfeeding	no	yes	30	12	1	every once a week or more	Moderate	moderate	almost always or always	almost always or always	very satisfied	a few times	25	non fsd
28	800	tertiary school	government/private	1	with suture	mixed formula and bf	no	yes	28	16	2	once fortnightly	Moderate	moderate	almost always or always	most times	moderately satisfied	almost never or never	24	non fsd
30	2000	no,primary school, secondary school	housewife	2	with suture	exclusive breastfeeding	no	yes	30	20	4	once fortnightly	Moderate	moderate	almost always or always	most times	moderately satisfied	almost never or never	24	non fsd
26	3000	no,primary school, secondary school	housewife	4	no suture	mixed formula and bf	no	yes	31	12	7	every once a week or more	Moderate	moderate	sometimes	most times	moderately satisfied	sometimes	20	non fsd
31	1200	no,primary school, secondary school	self working	3	c-sec	exclusive breastfeeding	no	no	35	10	12	every once a week or more	Moderate	moderate	most times	most times	very satisfied	almost never or never	24	non fsd
27	1000	no,primary school, secondary school	self working	2	with suture	exclusive breastfeeding	no	yes	26	6	3	once monthly	Moderate	moderate	most times	almost always or always	very satisfied	almost never or never	25	non fsd
27	6000	no,primary school, secondary school	self working	2	c-sec	exclusive breastfeeding	no	yes	29	12	7	every once a week or more	high	high	almost always or always	almost always or always	very satisfied	almost never or never	28	non fsd
30	8000	tertiary school	government/private	1	with suture	formula milk	no	yes	31	14	2	every once a week or more	Moderate	moderate	almost always or always	almost always or always	very satisfied	almost never or never	26	non fsd
32	2000	no,primary school, secondary school	government/private	1	with suture	formula milk	no	yes	29	16	2	every once a week or more	Moderate	moderate	almost always or always	almost always or always	moderately satisfied	sometimes	23	non fsd
20	3000	no,primary school, secondary school	housewife	1	with suture	formula milk	yes	yes	33	8	1	every once a week or more	Moderate	moderate	almost always or always	almost always or always	very satisfied	almost never or never	26	non fsd
40	4000	tertiary school	government/private	6	c-sec	formula milk	no	no	48	12	12	every once a week or more	Moderate	moderate	sometimes	most times	moderately satisfied	a few times	21	non fsd
26	2000	tertiary school	government/private	3	with suture	exclusive breastfeeding	no	yes	31	8	7	once fortnightly	Moderate	moderate	sometimes	sometimes	moderately satisfied	almost always or always	17	fsd
28	1200	no,primary school, secondary school	housewife	4	with suture	formula milk	no	no	30	12	7	every once a week or more	Moderate	moderate	sometimes	most times	very satisfied	almost never or never	23	non fsd
35	4000	tertiary school	housewife	4	with suture	exclusive breastfeeding	no	yes	35	6	11	every once a week or more	Moderate	high	most times	almost always or always	about equally satisfied and dissatisfied	almost never or never	24	non fsd
29	2400	no,primary school, secondary school	housewife	4	with suture	exclusive breastfeeding	no	yes	32	14	7	once fortnightly	Moderate	moderate	a few times	sometimes	moderately satisfied	sometimes	18	fsd
21	2000	no,primary school, secondary school	housewife	1	with suture	formula milk	no	no	33	20	3	every once a week or more	Moderate	moderate	almost never or never	sometimes	very satisfied	almost never or never	20	non fsd
35	3500	tertiary school	government/private	4	no suture	formula milk	no	yes	28	12	2	every once a week or more	Moderate	moderate	almost always or always	almost always or always	moderately satisfied	sometimes	23	non fsd
37	1050	no,primary school, secondary school	housewife	3	no suture	exclusive breastfeeding	yes	yes	40	12	16	every once a week or more	low	low	sometimes	sometimes	about equally satisfied and dissatisfied	almost always or always	14	fsd
36	3000	no,primary school, secondary school	housewife	4	with suture	exclusive breastfeeding	no	yes	50	10	20	every once a week or more	Moderate	moderate	almost always or always	almost always or always	moderately satisfied	a few times	24	non fsd
32	1500	no,primary school, secondary school	government/private	1	with suture	mixed formula and bf	no	no	32	15	5	once fortnightly	Moderate	moderate	almost always or always	most times	about equally satisfied and dissatisfied	almost always or always	19	fsd
31	6000	tertiary school	government/private	1	c-sec	mixed formula and bf	no	yes	31	12	3	once monthly	Moderate	high	most times	almost always or always	very satisfied	almost never or never	26	non fsd
26	2000	tertiary school	housewife	1	with suture	exclusive breastfeeding	no	yes	26	12	2	every once a week or more	Moderate	moderate	most times	sometimes	about equally satisfied and dissatisfied	most times	18	fsd
29	1500	no,primary school, secondary school	self working	2	with suture	mixed formula and bf	no	yes	30	10	4	every once a week or more	high	high	sometimes	almost always or always	moderately satisfied	sometimes	23	non fsd
36	3000	no,primary school, secondary school	government/private	1	with suture	formula milk	no	yes	36	18	5	once fortnightly	Moderate	moderate	sometimes	sometimes	moderately satisfied	sometimes	19	fsd
31	5000	tertiary school	government/private	2	with suture	mixed formula and bf	no	yes	34	14	5	once fortnightly	Moderate	moderate	sometimes	most times	moderately satisfied	almost always or always	18	fsd
38	3000	tertiary school	government/private	4	no suture	exclusive breastfeeding	no	no	40	14	11	every once a week or more	Moderate	moderate	almost always or always	most times	very satisfied	sometimes	23	non fsd
38	2000	no,primary school, secondary school	government/private	3	with suture	mixed formula and bf	no	yes	45	14	13	every once a week or more	Moderate	moderate	sometimes	sometimes	moderately satisfied	sometimes	19	fsd
36	4000	tertiary school	government/private	3	c-sec	exclusive breastfeeding	no	yes	36	14	11	every once a week or more	Moderate	moderate	a few times	sometimes	moderately satisfied	almost never or never	20	non fsd
33	1500	no,primary school, secondary school	housewife	4	no suture	mixed formula and bf	no	yes	34	12	12	every once a week or more	Moderate	moderate	almost always or always	almost always or always	moderately satisfied	sometimes	23	non fsd
25	4000	tertiary school	housewife	1	c-sec	exclusive breastfeeding	no	yes	35	14	1	once monthly	Moderate	moderate	most times	most times	about equally satisfied and dissatisfied	almost always or always	18	fsd
26	3000	tertiary school	housewife	1	with suture	exclusive breastfeeding	no	yes	26	14	1	every once a week or more	Moderate	moderate	sometimes	sometimes	about equally satisfied and dissatisfied	almost never or never	20	non fsd
19	1200	no,primary school, secondary school	housewife	1	with suture	mixed formula and bf	no	yes	22	12	1	once fortnightly	Moderate	moderate	sometimes	sometimes	moderately dissatisfied	sometimes	17	fsd
26	3000	no,primary school, secondary school	housewife	1	with suture	exclusive breastfeeding	no	no	32	12	1	every once a week or more	low	low	almost never or never	almost never or never	moderately dissatisfied	sometimes	11	fsd
26	4000	tertiary school	self working	1	with suture	formula milk	no	yes	31	20	1	once fortnightly	low	moderate	sometimes	sometimes	about equally satisfied and dissatisfied	sometimes	17	fsd
34	6000	tertiary school	self working	3	with suture	exclusive breastfeeding	no	yes	35	20	10	once fortnightly	Moderate	moderate	most times	almost always or always	moderately satisfied	sometimes	22	non fsd
31	2000	no,primary school, secondary school	self working	2	with suture	mixed formula and bf	no	no	31	12	5	every once a week or more	Moderate	high	most times	almost always or always	moderately satisfied	most times	22	non fsd
35	1500	no,primary school, secondary school	government/private	2	with suture	mixed formula and bf	no	yes	37	16	5	every once a week or more	Moderate	moderate	sometimes	sometimes	moderately satisfied	most times	18	fsd
37	1400	tertiary school	government/private	2	c-sec	exclusive breastfeeding	no	yes	40	16	4	every once a week or more	Moderate	moderate	sometimes	sometimes	about equally satisfied and dissatisfied	most times	17	fsd
40	2000	no,primary school, secondary school	self working	4	no suture	mixed formula and bf	no	yes	42	12	10	once fortnightly	Moderate	moderate	sometimes	sometimes	about equally satisfied and dissatisfied	most times	17	fsd
41	2500	tertiary school	government/private	4	with suture	mixed formula and bf	no	yes	44	12	16	once fortnightly	Moderate	moderate	sometimes	sometimes	about equally satisfied and dissatisfied	most times	17	fsd
29	1100	tertiary school	housewife	1	with suture	formula milk	no	no	29	16	2	every once a week or more	Moderate	high	sometimes	sometimes	moderately satisfied	sometimes	20	non fsd
19	1000	no,primary school, secondary school	housewife	1	with suture	exclusive breastfeeding	no	yes	30	12	2	every once a week or more	Moderate	moderate	most times	most times	about equally satisfied and dissatisfied	almost always or always	18	fsd
39	900	no,primary school, secondary school	housewife	4	c-sec	exclusive breastfeeding	yes	yes	45	12	23	every once a week or more	Moderate	moderate	sometimes	sometimes	moderately satisfied	sometimes	19	fsd
42	2000	no,primary school, secondary school	government/private	9	c-sec	mixed formula and bf	no	yes	42	10	21	every once a week or more	Moderate	moderate	sometimes	most times	about equally satisfied and dissatisfied	sometimes	19	fsd
31	3000	tertiary school	housewife	3	with suture	exclusive breastfeeding	no	yes	28	12	5	every once a week or more	Moderate	moderate	sometimes	sometimes	moderately dissatisfied	sometimes	17	fsd
28	4000	no,primary school, secondary school	self working	1	c-sec	mixed formula and bf	no	yes	32	8	5	once fortnightly	low	moderate	sometimes	sometimes	about equally satisfied and dissatisfied	sometimes	17	fsd
29	1290	tertiary school	government/private	2	with suture	mixed formula and bf	no	yes	28	14	5	every once a week or more	low	moderate	sometimes	sometimes	about equally satisfied and dissatisfied	sometimes	17	fsd
33	2000	no,primary school, secondary school	housewife	4	with suture	exclusive breastfeeding	no	yes	33	13	7	once fortnightly	Moderate	moderate	sometimes	sometimes	about equally satisfied and dissatisfied	sometimes	18	fsd
39	2000	no,primary school, secondary school	self working	5	with suture	mixed formula and bf	yes	no	40	6	15	once monthly	very low or none at all	low	a few times	sometimes	very satisfied	most times	15	fsd
21	1800	no,primary school, secondary school	housewife	1	with suture	mixed formula and bf	no	yes	34	12	1	once fortnightly	Moderate	moderate	sometimes	sometimes	about equally satisfied and dissatisfied	sometimes	18	fsd
25	3000	tertiary school	government/private	1	c-sec	mixed formula and bf	no	yes	25	14	3	once fortnightly	Moderate	moderate	sometimes	sometimes	about equally satisfied and dissatisfied	sometimes	18	fsd
28	2000	no,primary school, secondary school	housewife	3	with suture	exclusive breastfeeding	no	yes	30	14	8	every once a week or more	Moderate	moderate	almost always or always	most times	very satisfied	sometimes	23	non fsd
27	1500	no,primary school, secondary school	self working	1	with suture	mixed formula and bf	no	no	30	12	4	every once a week or more	Moderate	moderate	sometimes	sometimes	moderately satisfied	sometimes	19	fsd
30	1000	no,primary school, secondary school	housewife	5	with suture	mixed formula and bf	no	no	29	7	5	every once a week or more	Moderate	moderate	a few times	sometimes	moderately satisfied	sometimes	18	fsd
27	1500	no,primary school, secondary school	self working	2	with suture	exclusive breastfeeding	no	yes	31	10	2	every once a week or more	Moderate	moderate	a few times	sometimes	very satisfied	sometimes	19	fsd
24	3000	tertiary school	government/private	1	c-sec	exclusive breastfeeding	no	no	26	10	2	every once a week or more	Moderate	low	sometimes	sometimes	about equally satisfied and dissatisfied	sometimes	17	fsd
35	1800	no,primary school, secondary school	housewife	2	with suture	mixed formula and bf	no	yes	34	12	6	once fortnightly	Moderate	moderate	sometimes	sometimes	about equally satisfied and dissatisfied	sometimes	18	fsd
22	1000	no,primary school, secondary school	housewife	2	with suture	exclusive breastfeeding	no	no	26	20	4	once fortnightly	Moderate	moderate	a few times	sometimes	moderately satisfied	sometimes	18	fsd
30	5000	tertiary school	government/private	1	with suture	mixed formula and bf	no	yes	28	16	4	once fortnightly	Moderate	moderate	a few times	sometimes	very satisfied	sometimes	19	fsd
32	2500	no,primary school, secondary school	housewife	2	with suture	mixed formula and bf	no	yes	30	12	4	every once a week or more	very high	very high	most times	most times	very satisfied	a few times	27	non fsd
27	2000	tertiary school	government/private	1	with suture	mixed formula and bf	no	yes	31	16	3	every once a week or more	Moderate	moderate	almost always or always	most times	very satisfied	sometimes	23	non fsd
31	3000	tertiary school	government/private	1	with suture	mixed formula and bf	no	yes	37	12	3	once monthly	very low or none at all	very low or none at all	almost never or never	almost never or never	very dissatisfied	almost always or always	6	fsd
22	2000	no,primary school, secondary school	housewife	1	with suture	mixed formula and bf	no	yes	26	12	1	once fortnightly	Moderate	moderate	a few times	a few times	very satisfied	almost never or never	20	non fsd
29	1000	no,primary school, secondary school	housewife	1	with suture	exclusive breastfeeding	no	yes	30	16	7	every once a week or more	Moderate	moderate	sometimes	sometimes	moderately satisfied	sometimes	19	fsd
24	2000	no,primary school, secondary school	housewife	2	with suture	exclusive breastfeeding	no	yes	28	12	5	every once a week or more	Moderate	moderate	a few times	sometimes	moderately satisfied	sometimes	18	fsd
28	1800	tertiary school	self working	2	with suture	mixed formula and bf	no	yes	35	12	7	once fortnightly	low	moderate	sometimes	most times	about equally satisfied and dissatisfied	sometimes	18	fsd
30	2000	no,primary school, secondary school	housewife	2	with suture	mixed formula and bf	no	yes	32	12	6	every once a week or more	high	high	almost always or always	most times	about equally satisfied and dissatisfied	almost always or always	21	non fsd
31	10000	tertiary school	government/private	1	with suture	mixed formula and bf	no	yes	37	6	3	every once a week or more	very high	very high	almost always or always	almost always or always	very satisfied	sometimes	28	non fsd
36	2000	no,primary school, secondary school	self working	3	with suture	mixed formula and bf	no	yes	38	12	12	every once a week or more	Moderate	low	a few times	a few times	moderately satisfied	sometimes	16	fsd
32	3000	no,primary school, secondary school	government/private	2	with suture	mixed formula and bf	no	yes	36	12	8	every once a week or more	Moderate	moderate	sometimes	sometimes	about equally satisfied and dissatisfied	most times	17	fsd
29	1500	no,primary school, secondary school	housewife	2	with suture	exclusive breastfeeding	no	yes	28	8	4	every once a week or more	Moderate	moderate	most times	almost always or always	very satisfied	sometimes	23	non fsd
31	6000	tertiary school	government/private	2	with suture	exclusive breastfeeding	no	no	38	14	3	once fortnightly	high	high	sometimes	almost always or always	very satisfied	almost never or never	26	non fsd
39	6000	tertiary school	government/private	3	with suture	mixed formula and bf	no	yes	41	14	13	every once a week or more	Moderate	moderate	sometimes	almost always or always	very satisfied	almost never or never	24	non fsd
34	5000	tertiary school	government/private	3	with suture	mixed formula and bf	no	yes	33	13	8	every once a week or more	Moderate	high	almost always or always	almost always or always	very satisfied	almost never or never	27	non fsd
29	3500	tertiary school	government/private	3	with suture	mixed formula and bf	no	yes	41	14	6	every once a week or more	high	very high	most times	most times	about equally satisfied and dissatisfied	sometimes	23	non fsd
29	10000	no,primary school, secondary school	government/private	4	with suture	exclusive breastfeeding	no	yes	45	14	16	every once a week or more	low	low	sometimes	sometimes	about equally satisfied and dissatisfied	sometimes	16	fsd
44	10000	tertiary school	government/private	4	with suture	exclusive breastfeeding	no	yes	50	9	20	every once a week or more	Moderate	high	almost always or always	almost always or always	moderately satisfied	almost always or always	22	non fsd
35	6000	tertiary school	government/private	2	with suture	mixed formula and bf	no	yes	37	14	10	every once a week or more	Moderate	moderate	sometimes	almost always or always	very satisfied	almost never or never	24	non fsd
28	4000	no,primary school, secondary school	housewife	3	with suture	exclusive breastfeeding	no	yes	30	13	6	once fortnightly	Moderate	moderate	almost always or always	most times	about equally satisfied and dissatisfied	almost always or always	19	fsd
25	3000	tertiary school	housewife	1	with suture	exclusive breastfeeding	no	yes	30	15	3	every once a week or more	Moderate	moderate	most times	sometimes	about equally satisfied and dissatisfied	most times	18	fsd
31	2500	no,primary school, secondary school	housewife	1	with suture	mixed formula and bf	no	no	35	6	4	every once a week or more	Moderate	moderate	most times	most times	very satisfied	sometimes	22	non fsd
26	2000	no,primary school, secondary school	housewife	1	with suture	mixed formula and bf	no	no	29	16	6	every once a week or more	very high	very high	most times	sometimes	about equally satisfied and dissatisfied	almost always or always	21	non fsd
26	1500	tertiary school	self working	3	with suture	exclusive breastfeeding	no	yes	33	15	6	once fortnightly	Moderate	moderate	sometimes	sometimes	very dissatisfied	sometimes	16	fsd
37	3000	tertiary school	government/private	3	with suture	mixed formula and bf	no	yes	39	15	11	every once a week or more	Moderate	moderate	sometimes	sometimes	about equally satisfied and dissatisfied	most times	17	fsd
28	1000	no,primary school, secondary school	housewife	2	with suture	exclusive breastfeeding	no	yes	30	14	4	once monthly	Moderate	moderate	sometimes	a few times	moderately satisfied	most times	17	fsd
39	7000	tertiary school	government/private	6	no suture	mixed formula and bf	no	yes	41	12	9	every once a week or more	Moderate	moderate	most times	almost always or always	very satisfied	almost always or always	21	non fsd
25	2000	no,primary school, secondary school	housewife	2	c-sec	mixed formula and bf	no	yes	35	6	4	every once a week or more	Moderate	moderate	most times	sometimes	about equally satisfied and dissatisfied	most times	18	fsd
36	3000	no,primary school, secondary school	self working	2	with suture	mixed formula and bf	no	yes	38	15	7	every once a week or more	Moderate	moderate	sometimes	sometimes	moderately dissatisfied	almost always or always	15	fsd
32	1500	no,primary school, secondary school	housewife	4	no suture	exclusive breastfeeding	no	yes	35	10	8	once fortnightly	high	high	most times	almost always or always	about equally satisfied and dissatisfied	almost never or never	25	non fsd
35	1500	no,primary school, secondary school	housewife	2	no suture	exclusive breastfeeding	no	yes	40	20	12	once monthly	low	low	a few times	a few times	moderately dissatisfied	almost never or never	15	fsd
26	1800	tertiary school	housewife	1	with suture	exclusive breastfeeding	no	no	27	12	1	once monthly	Moderate	moderate	a few times	sometimes	about equally satisfied and dissatisfied	sometimes	17	fsd
29	2000	no,primary school, secondary school	self working	1	c-sec	mixed formula and bf	no	no	30	15	2	every once a week or more	low	moderate	sometimes	a few times	moderately dissatisfied	sometimes	15	fsd
32	3000	no,primary school, secondary school	government/private	2	c-sec	mixed formula and bf	no	no	33	12	7	once fortnightly	Moderate	moderate	sometimes	sometimes	about equally satisfied and dissatisfied	most times	17	fsd
23	2500	no,primary school, secondary school	self working	2	with suture	mixed formula and bf	no	no	24	12	2	every once a week or more	Moderate	high	most times	most times	about equally satisfied and dissatisfied	most times	20	non fsd
22	2000	no,primary school, secondary school	self working	1	with suture	mixed formula and bf	no	no	22	4	1	once fortnightly	very high	high	most times	a few times	about equally satisfied and dissatisfied	most times	20	non fsd
33	1500	no,primary school, secondary school	self working	2	with suture	mixed formula and bf	no	no	36	10	6	every once a week or more	very low or none at all	very high	sometimes	most times	very dissatisfied	sometimes	17	fsd
34	1100	no,primary school, secondary school	housewife	4	with suture	exclusive breastfeeding	no	yes	40	12	10	once fortnightly	low	moderate	sometimes	sometimes	about equally satisfied and dissatisfied	a few times	18	fsd
32	800	tertiary school	housewife	3	with suture	exclusive breastfeeding	no	yes	42	20	10	every once a week or more	Moderate	high	most times	most times	very satisfied	sometimes	23	non fsd
31	1500	tertiary school	government/private	2	with suture	exclusive breastfeeding	no	yes	32	4	4	every once a week or more	Moderate	moderate	almost always or always	most times	moderately satisfied	sometimes	22	non fsd
31	3000	tertiary school	self working	3	no suture	exclusive breastfeeding	yes	yes	41	8	8	once monthly	Moderate	moderate	sometimes	sometimes	about equally satisfied and dissatisfied	almost never or never	20	non fsd
32	3000	tertiary school	housewife	3	with suture	exclusive breastfeeding	no	yes	32	12	6	every once a week or more	low	moderate	sometimes	a few times	about equally satisfied and dissatisfied	sometimes	16	fsd
39	2000	no,primary school, secondary school	housewife	5	no suture	exclusive breastfeeding	no	yes	30	12	8	once monthly	Moderate	moderate	sometimes	sometimes	about equally satisfied and dissatisfied	a few times	19	fsd
34	2000	tertiary school	government/private	2	c-sec	mixed formula and bf	no	yes	33	14	5	once fortnightly	Moderate	moderate	sometimes	sometimes	moderately satisfied	almost always or always	17	fsd
21	2000	no,primary school, secondary school	self working	1	with suture	mixed formula and bf	no	no	31	16	3	once fortnightly	Moderate	moderate	sometimes	sometimes	about equally satisfied and dissatisfied	sometimes	18	fsd
36	1500	no,primary school, secondary school	housewife	2	with suture	exclusive breastfeeding	no	no	30	12	3	once fortnightly	Moderate	moderate	a few times	a few times	about equally satisfied and dissatisfied	most times	15	fsd
33	2000	no,primary school, secondary school	self working	4	no suture	mixed formula and bf	no	yes	32	6	12	once fortnightly	Moderate	moderate	a few times	sometimes	very satisfied	almost never or never	21	non fsd
35	3000	tertiary school	self working	1	no suture	exclusive breastfeeding	no	yes	41	20	2	once monthly	high	high	almost always or always	almost always or always	very satisfied	a few times	27	non fsd
26	1500	no,primary school, secondary school	housewife	2	no suture	mixed formula and bf	no	yes	30	8	4	every once a week or more	Moderate	moderate	sometimes	almost always or always	moderately satisfied	sometimes	21	non fsd
40	2000	no,primary school, secondary school	self working	4	with suture	exclusive breastfeeding	no	yes	42	12	10	every once a week or more	Moderate	moderate	sometimes	sometimes	about equally satisfied and dissatisfied	most times	17	fsd
28	600	tertiary school	government/private	2	with suture	exclusive breastfeeding	no	yes	28	6	3	once monthly	Moderate	moderate	a few times	a few times	moderately satisfied	sometimes	17	fsd
40	1000	no,primary school, secondary school	housewife	4	no suture	mixed formula and bf	no	yes	46	8	10	every once a week or more	Moderate	moderate	most times	almost always or always	moderately satisfied	sometimes	22	non fsd
31	900	no,primary school, secondary school	government/private	2	no suture	mixed formula and bf	no	no	34	10	4	every once a week or more	Moderate	moderate	a few times	almost always or always	very satisfied	almost always or always	19	fsd
20	1000	no,primary school, secondary school	self working	1	no suture	mixed formula and bf	no	no	24	10	1	once fortnightly	Moderate	moderate	a few times	almost always or always	very satisfied	almost always or always	19	fsd
24	2000	no,primary school, secondary school	government/private	2	with suture	mixed formula and bf	no	no	26	12	5	once fortnightly	very high	very high	almost always or always	most times	moderately satisfied	almost always or always	24	non fsd
32	2000	no,primary school, secondary school	housewife	2	with suture	exclusive breastfeeding	no	yes	48	8	5	once fortnightly	high	moderate	sometimes	sometimes	very satisfied	a few times	22	non fsd
26	2500	tertiary school	housewife	1	with suture	mixed formula and bf	no	no	28	16	2	every once a week or more	Moderate	moderate	sometimes	almost always or always	moderately satisfied	a few times	22	non fsd
39	2000	no,primary school, secondary school	government/private	4	no suture	mixed formula and bf	no	yes	44	14	13	every once a week or more	Moderate	high	most times	almost always or always	very satisfied	sometimes	24	non fsd
32	1500	no,primary school, secondary school	housewife	2	with suture	exclusive breastfeeding	no	yes	33	12	4	once monthly	Moderate	moderate	a few times	a few times	moderately satisfied	a few times	18	fsd
25	1000	no,primary school, secondary school	housewife	1	with suture	mixed formula and bf	no	yes	24	5	3	every once a week or more	Moderate	moderate	sometimes	sometimes	about equally satisfied and dissatisfied	sometimes	18	fsd
27	1200	no,primary school, secondary school	housewife	1	with suture	exclusive breastfeeding	no	no	30	11	2	every once a week or more	Moderate	moderate	most times	sometimes	about equally satisfied and dissatisfied	sometimes	19	fsd
35	2000	no,primary school, secondary school	government/private	3	with suture	mixed formula and bf	no	yes	38	14	1	once monthly	Moderate	moderate	sometimes	sometimes	about equally satisfied and dissatisfied	sometimes	18	fsd
40	4000	no,primary school, secondary school	housewife	3	with suture	exclusive breastfeeding	no	no	38	20	9	once monthly	low	moderate	a few times	sometimes	moderately dissatisfied	almost always or always	13	fsd
33	1600	no,primary school, secondary school	housewife	3	with suture	mixed formula and bf	no	no	34	16	10	every once a week or more	very high	no sexual activity	almost always or always	almost always or always	moderately satisfied	almost always or always	20	non fsd
30	3000	no,primary school, secondary school	housewife	2	with suture	mixed formula and bf	no	yes	32	6	9	every once a week or more	Moderate	moderate	sometimes	sometimes	very satisfied	sometimes	20	non fsd
38	1800	no,primary school, secondary school	housewife	4	with suture	mixed formula and bf	no	yes	40	12	15	every once a week or more	Moderate	moderate	sometimes	sometimes	very satisfied	sometimes	20	non fsd
32	5000	tertiary school	government/private	3	no suture	exclusive breastfeeding	no	yes	33	14	9	every once a week or more	Moderate	moderate	most times	almost always or always	very satisfied	almost never or never	25	non fsd
32	3000	tertiary school	government/private	2	with suture	mixed formula and bf	no	yes	38	16	5	every once a week or more	Moderate	moderate	almost always or always	almost always or always	very satisfied	sometimes	24	non fsd
32	2000	no,primary school, secondary school	government/private	2	with suture	mixed formula and bf	no	yes	35	12	3	once fortnightly	Moderate	moderate	almost always or always	almost always or always	moderately satisfied	sometimes	23	non fsd
38	1500	no,primary school, secondary school	housewife	2	with suture	mixed formula and bf	no	yes	43	9	15	every once a week or more	Moderate	moderate	most times	most times	very satisfied	almost always or always	20	non fsd
34	2500	tertiary school	self working	1	no suture	exclusive breastfeeding	no	no	34	12	2	once fortnightly	Moderate	moderate	a few times	sometimes	about equally satisfied and dissatisfied	a few times	18	fsd
35	3000	no,primary school, secondary school	government/private	3	with suture	mixed formula and bf	no	yes	35	14	7	once fortnightly	low	moderate	most times	most times	about equally satisfied and dissatisfied	sometimes	19	fsd
35	9000	tertiary school	government/private	3	with suture	mixed formula and bf	no	yes	43	14	10	every once a week or more	Moderate	moderate	sometimes	sometimes	about equally satisfied and dissatisfied	most times	17	fsd
26	1000	no,primary school, secondary school	housewife	2	with suture	mixed formula and bf	no	yes	29	10	4	once fortnightly	Moderate	moderate	sometimes	sometimes	about equally satisfied and dissatisfied	sometimes	18	fsd
31	1000	tertiary school	housewife	3	with suture	exclusive breastfeeding	no	yes	36	16	7	every once a week or more	Moderate	moderate	almost always or always	almost always or always	about equally satisfied and dissatisfied	almost always or always	20	non fsd
31	3000	no,primary school, secondary school	government/private	1	with suture	mixed formula and bf	no	yes	28	14	1	every once a week or more	Moderate	moderate	sometimes	almost always or always	moderately satisfied	a few times	22	non fsd
38	1000	no,primary school, secondary school	housewife	3	with suture	mixed formula and bf	no	yes	43	16	8	once fortnightly	Moderate	moderate	sometimes	most times	very satisfied	sometimes	21	non fsd
28	2000	tertiary school	housewife	1	with suture	mixed formula and bf	no	yes	28	14	2	every once a week or more	Moderate	moderate	most times	almost always or always	very satisfied	almost never or never	25	non fsd
21	900	no,primary school, secondary school	housewife	2	with suture	mixed formula and bf	no	yes	21	20	1	once fortnightly	very low or none at all	very low or none at all	a few times	almost never or never	about equally satisfied and dissatisfied	most times	10	fsd
23	1000	no,primary school, secondary school	housewife	1	with suture	mixed formula and bf	no	yes	26	14	3	every once a week or more	Moderate	high	most times	almost always or always	very satisfied	sometimes	24	non fsd
30	3000	tertiary school	government/private	2	with suture	mixed formula and bf	no	yes	31	20	6	once monthly	low	moderate	sometimes	most times	moderately satisfied	sometimes	19	fsd
29	1000	tertiary school	housewife	1	c-sec	exclusive breastfeeding	no	yes	31	14	1	once fortnightly	Moderate	moderate	most times	most times	about equally satisfied and dissatisfied	sometimes	20	non fsd
39	700	no,primary school, secondary school	housewife	4	with suture	exclusive breastfeeding	yes	yes	47	12	14	once fortnightly	Moderate	moderate	sometimes	a few times	moderately satisfied	did not attempt intercourse	15	fsd
31	1800	tertiary school	housewife	2	with suture	exclusive breastfeeding	no	yes	31	12	4	once monthly	low	moderate	a few times	most times	moderately satisfied	a few times	19	fsd
36	3500	no,primary school, secondary school	government/private	3	with suture	mixed formula and bf	no	yes	35	13	11	every once a week or more	Moderate	moderate	almost always or always	almost always or always	very satisfied	sometimes	24	non fsd
40	2000	no,primary school, secondary school	government/private	3	with suture	mixed formula and bf	no	yes	43	12	15	every once a week or more	Moderate	moderate	almost always or always	most times	very satisfied	sometimes	23	non fsd
34	9000	tertiary school	housewife	5	no suture	exclusive breastfeeding	no	yes	34	9	8	every once a week or more	low	moderate	sometimes	almost always or always	moderately satisfied	sometimes	20	non fsd
29	900	no,primary school, secondary school	housewife	3	with suture	formula milk	no	yes	41	12	6	every once a week or more	Moderate	moderate	sometimes	most times	moderately satisfied	most times	19	fsd
28	3000	tertiary school	housewife	2	c-sec	exclusive breastfeeding	no	no	30	14	4	once fortnightly	low	low	a few times	a few times	moderately satisfied	almost always or always	13	fsd
47	4000	no,primary school, secondary school	government/private	7	c-sec	formula milk	no	no	48	12	22	every once a week or more	Moderate	low	sometimes	most times	moderately satisfied	sometimes	19	fsd
36	3000	no,primary school, secondary school	housewife	3	with suture	exclusive breastfeeding	no	no	44	12	8	once monthly	low	low	sometimes	sometimes	about equally satisfied and dissatisfied	almost always or always	14	fsd
38	4000	tertiary school	government/private	5	with suture	exclusive breastfeeding	no	yes	39	17	13	every once a week or more	Moderate	moderate	most times	sometimes	moderately satisfied	most times	19	fsd
35	2500	no,primary school, secondary school	government/private	4	with suture	mixed formula and bf	no	yes	40	12	11	every once a week or more	Moderate	moderate	sometimes	sometimes	moderately satisfied	sometimes	19	fsd
35	800	no,primary school, secondary school	housewife	4	with suture	mixed formula and bf	no	yes	46	6	18	every once a week or more	Moderate	moderate	a few times	sometimes	very satisfied	sometimes	19	fsd
25	4000	tertiary school	government/private	1	with suture	formula milk	no	yes	27	15	1	once monthly	Moderate	moderate	sometimes	most times	very satisfied	most times	20	non fsd
31	6000	tertiary school	government/private	2	with suture	mixed formula and bf	no	yes	35	16	5	every once a week or more	Moderate	moderate	sometimes	sometimes	moderately satisfied	almost always or always	17	fsd
20	1300	no,primary school, secondary school	housewife	1	no suture	mixed formula and bf	no	no	23	8	2	every once a week or more	Moderate	moderate	sometimes	a few times	moderately satisfied	sometimes	18	fsd
28	1500	tertiary school	housewife	2	with suture	exclusive breastfeeding	no	yes	29	20	4	once monthly	low	low	a few times	sometimes	about equally satisfied and dissatisfied	did not attempt intercourse	12	fsd
29	2000	tertiary school	housewife	3	with suture	exclusive breastfeeding	no	yes	32	14	7	every once a week or more	Moderate	moderate	almost always or always	almost always or always	about equally satisfied and dissatisfied	almost never or never	24	non fsd
28	1000	no,primary school, secondary school	housewife	2	no suture	exclusive breastfeeding	no	yes	32	4	7	once fortnightly	Moderate	moderate	a few times	sometimes	about equally satisfied and dissatisfied	sometimes	17	fsd
30	2000	tertiary school	housewife	3	with suture	exclusive breastfeeding	no	no	34	21	5	once monthly	low	moderate	sometimes	a few times	about equally satisfied and dissatisfied	sometimes	16	fsd
26	2500	tertiary school	government/private	2	with suture	mixed formula and bf	no	yes	27	12	3	every once a week or more	Moderate	low	sometimes	almost always or always	very satisfied	almost never or never	23	non fsd
32	5000	tertiary school	government/private	1	with suture	exclusive breastfeeding	no	yes	32	15	2	every once a week or more	Moderate	high	most times	almost always or always	very satisfied	almost never or never	26	non fsd
24	1500	no,primary school, secondary school	housewife	3	with suture	mixed formula and bf	no	no	27	14	8	once monthly	low	low	sometimes	most times	moderately satisfied	sometimes	18	fsd
32	1600	tertiary school	government/private	2	with suture	mixed formula and bf	no	yes	33	15	8	every once a week or more	Moderate	moderate	sometimes	a few times	moderately dissatisfied	sometimes	16	fsd
26	2000	tertiary school	government/private	1	with suture	exclusive breastfeeding	no	yes	29	12	1	once fortnightly	Moderate	moderate	a few times	a few times	moderately satisfied	almost never or never	19	fsd
36	1700	no,primary school, secondary school	housewife	3	with suture	formula milk	no	yes	35	10	10	once monthly	Moderate	moderate	a few times	a few times	moderately satisfied	almost never or never	19	fsd
29	6000	tertiary school	government/private	2	with suture	mixed formula and bf	no	yes	30	14	4	once monthly	low	low	a few times	a few times	moderately satisfied	almost never or never	17	fsd
23	1100	no,primary school, secondary school	self working	1	with suture	mixed formula and bf	no	yes	24	8	2	once fortnightly	Moderate	moderate	a few times	a few times	moderately dissatisfied	a few times	16	fsd
24	1000	no,primary school, secondary school	government/private	2	with suture	mixed formula and bf	no	yes	25	17	4	once fortnightly	Moderate	moderate	sometimes	almost always or always	very satisfied	sometimes	22	non fsd
38	3000	tertiary school	government/private	5	with suture	exclusive breastfeeding	no	yes	43	16	14	once monthly	low	low	sometimes	a few times	moderately dissatisfied	almost never or never	16	fsd
38	3000	tertiary school	government/private	3	c-sec	exclusive breastfeeding	no	yes	40	20	8	once monthly	low	moderate	a few times	a few times	moderately satisfied	almost never or never	18	fsd
21	1200	no,primary school, secondary school	housewife	1	with suture	mixed formula and bf	no	yes	27	8	2	once monthly	Moderate	moderate	most times	sometimes	moderately dissatisfied	a few times	19	fsd
35	1500	no,primary school, secondary school	government/private	2	c-sec	mixed formula and bf	no	yes	35	16	8	every once a week or more	Moderate	moderate	sometimes	sometimes	very satisfied	most times	19	fsd
39	1500	no,primary school, secondary school	housewife	5	with suture	exclusive breastfeeding	no	no	39	16	18	once fortnightly	low	low	a few times	a few times	moderately satisfied	a few times	16	fsd
34	1000	no,primary school, secondary school	housewife	5	with suture	mixed formula and bf	no	yes	35	12	12	once monthly	Moderate	moderate	most times	almost always or always	very satisfied	most times	22	non fsd
31	1000	no,primary school, secondary school	housewife	2	with suture	mixed formula and bf	no	yes	31	16	4	once monthly	Moderate	moderate	a few times	sometimes	very satisfied	sometimes	19	fsd
31	1100	no,primary school, secondary school	government/private	1	with suture	exclusive breastfeeding	no	yes	28	7	2	every once a week or more	Moderate	moderate	most times	most times	moderately satisfied	sometimes	21	non fsd
20	2000	no,primary school, secondary school	housewife	1	with suture	exclusive breastfeeding	no	yes	39	14	2	every once a week or more	Moderate	moderate	almost never or never	a few times	moderately satisfied	almost never or never	18	fsd
34	3000	tertiary school	government/private	2	with suture	exclusive breastfeeding	no	no	39	12	5	every once a week or more	Moderate	moderate	sometimes	most times	moderately satisfied	a few times	21	non fsd
27	1800	no,primary school, secondary school	housewife	2	with suture	exclusive breastfeeding	no	yes	26	14	3	once monthly	Moderate	moderate	a few times	a few times	moderately satisfied	a few times	18	fsd
29	1913	tertiary school	government/private	1	c-sec	formula milk	no	yes	27	8	1	every once a week or more	Moderate	moderate	sometimes	sometimes	moderately satisfied	a few times	20	non fsd
29	1680	no,primary school, secondary school	housewife	1	with suture	formula milk	no	yes	31	14	1	once fortnightly	Moderate	moderate	almost never or never	a few times	moderately satisfied	almost never or never	18	fsd
30	1000	no,primary school, secondary school	housewife	2	with suture	mixed formula and bf	no	yes	32	16	4	every once a week or more	Moderate	moderate	almost always or always	almost always or always	moderately satisfied	sometimes	23	non fsd
35	6000	tertiary school	government/private	3	with suture	mixed formula and bf	no	yes	39	8	12	once fortnightly	very low or none at all	very low or none at all	almost never or never	almost never or never	very dissatisfied	sometimes	8	fsd
36	4500	tertiary school	government/private	3	with suture	exclusive breastfeeding	no	yes	36	20	8	once monthly	Moderate	moderate	a few times	a few times	moderately satisfied	almost never or never	19	fsd
22	1500	tertiary school	housewife	1	with suture	exclusive breastfeeding	no	yes	24	12	1	once monthly	Moderate	moderate	almost never or never	a few times	moderately dissatisfied	almost never or never	16	fsd
33	3000	tertiary school	housewife	2	c-sec	exclusive breastfeeding	no	no	33	8	7	once monthly	Moderate	moderate	almost never or never	almost never or never	moderately dissatisfied	a few times	14	fsd
40	3000	no,primary school, secondary school	housewife	1	c-sec	formula milk	no	no	41	16	8	once monthly	Moderate	moderate	almost never or never	a few times	moderately satisfied	a few times	17	fsd
29	900	no,primary school, secondary school	housewife	2	no suture	mixed formula and bf	no	yes	28	14	6	every once a week or more	Moderate	moderate	a few times	sometimes	moderately satisfied	almost never or never	20	non fsd
29	1000	no,primary school, secondary school	housewife	2	with suture	formula milk	no	no	30	8	5	once monthly	Moderate	moderate	a few times	a few times	moderately satisfied	a few times	18	fsd
27	3000	tertiary school	housewife	1	with suture	formula milk	no	yes	30	16	1	once monthly	low	moderate	sometimes	most times	moderately satisfied	sometimes	19	fsd
31	1000	no,primary school, secondary school	housewife	2	with suture	mixed formula and bf	no	yes	31	14	5	once fortnightly	Moderate	moderate	almost never or never	almost always or always	moderately satisfied	almost never or never	21	non fsd
34	3000	tertiary school	housewife	5	with suture	exclusive breastfeeding	no	yes	42	14	11	once fortnightly	Moderate	moderate	almost never or never	almost always or always	moderately satisfied	almost never or never	21	non fsd
27	8000	tertiary school	government/private	2	c-sec	exclusive breastfeeding	no	yes	29	16	6	every once a week or more	Moderate	moderate	almost never or never	almost always or always	moderately satisfied	almost never or never	21	non fsd
21	1000	no,primary school, secondary school	housewife	1	c-sec	formula milk	no	yes	23	14	2	every once a week or more	Moderate	moderate	almost never or never	almost never or never	moderately satisfied	almost never or never	17	fsd
27	5000	tertiary school	housewife	1	c-sec	exclusive breastfeeding	no	yes	38	14	2	every once a week or more	Moderate	moderate	almost never or never	almost always or always	moderately satisfied	almost always or always	17	fsd
37	1000	tertiary school	housewife	1	with suture	mixed formula and bf	no	yes	44	14	2	every once a week or more	Moderate	moderate	sometimes	almost always or always	moderately satisfied	almost never or never	23	non fsd
29	2000	tertiary school	housewife	1	with suture	exclusive breastfeeding	no	yes	28	14	1	every once a week or more	Moderate	moderate	sometimes	most times	moderately satisfied	sometimes	20	non fsd
31	3000	tertiary school	government/private	1	c-sec	mixed formula and bf	no	yes	35	8	1	every once a week or more	high	high	almost never or never	almost always or always	moderately satisfied	sometimes	21	non fsd
37	2000	tertiary school	self working	2	with suture	exclusive breastfeeding	no	yes	37	12	5	once monthly	Moderate	moderate	a few times	almost always or always	moderately satisfied	almost never or never	22	non fsd
38	3000	tertiary school	self working	1	c-sec	formula milk	no	yes	42	8	10	once fortnightly	Moderate	moderate	a few times	almost always or always	moderately satisfied	almost never or never	22	non fsd
28	2000	tertiary school	self working	1	with suture	exclusive breastfeeding	no	yes	29	20	2	every once a week or more	high	high	almost never or never	almost always or always	very satisfied	almost never or never	24	non fsd
27	1500	no,primary school, secondary school	self working	1	with suture	formula milk	no	yes	28	14	2	once fortnightly	Moderate	moderate	almost never or never	almost always or always	moderately satisfied	a few times	20	non fsd
28	4000	tertiary school	government/private	1	with suture	mixed formula and bf	no	yes	28	16	2	every once a week or more	high	high	a few times	almost always or always	very satisfied	almost never or never	25	non fsd
33	2000	tertiary school	housewife	5	no suture	exclusive breastfeeding	no	yes	40	16	11	once fortnightly	Moderate	moderate	almost never or never	almost always or always	moderately satisfied	almost never or never	21	non fsd
29	4000	tertiary school	housewife	1	with suture	exclusive breastfeeding	no	yes	28	4	2	every once a week or more	Moderate	moderate	almost never or never	almost always or always	moderately satisfied	a few times	20	non fsd
26	1200	no,primary school, secondary school	government/private	2	with suture	mixed formula and bf	no	yes	25	12	6	once fortnightly	Moderate	moderate	almost never or never	almost always or always	moderately satisfied	almost never or never	21	non fsd
30	3000	tertiary school	housewife	1	c-sec	formula milk	no	yes	32	6	1	every once a week or more	Moderate	moderate	almost never or never	almost never or never	moderately satisfied	almost never or never	17	fsd
36	1500	tertiary school	self working	1	with suture	mixed formula and bf	no	yes	30	12	2	every once a week or more	Moderate	moderate	almost never or never	almost always or always	moderately satisfied	almost never or never	21	non fsd
31	3000	tertiary school	housewife	3	with suture	exclusive breastfeeding	no	yes	31	8	8	once fortnightly	Moderate	moderate	almost never or never	almost always or always	moderately satisfied	almost never or never	21	non fsd
31	2200	tertiary school	housewife	2	with suture	exclusive breastfeeding	no	no	31	14	6	once monthly	very low or none at all	very low or none at all	almost never or never	a few times	moderately dissatisfied	almost always or always	8	fsd
25	1500	no,primary school, secondary school	housewife	3	with suture	formula milk	no	yes	32	12	2	once fortnightly	high	high	almost never or never	almost always or always	moderately satisfied	almost never or never	23	non fsd
22	1500	no,primary school, secondary school	housewife	1	with suture	mixed formula and bf	no	yes	24	14	2	every once a week or more	low	moderate	almost always or always	almost always or always	moderately satisfied	almost always or always	20	non fsd
23	900	no,primary school, secondary school	government/private	2	no suture	formula milk	no	yes	23	8	3	every once a week or more	high	high	almost never or never	almost always or always	very satisfied	almost never or never	24	non fsd
31	3000	tertiary school	government/private	1	with suture	mixed formula and bf	no	yes	29	14	1	once fortnightly	Moderate	moderate	a few times	sometimes	moderately satisfied	almost never or never	20	non fsd
25	1500	no,primary school, secondary school	self working	4	no suture	formula milk	no	yes	33	14	7	every once a week or more	Moderate	moderate	almost never or never	almost never or never	moderately satisfied	almost never or never	17	fsd
21	1200	no,primary school, secondary school	housewife	1	c-sec	mixed formula and bf	no	yes	21	14	1	once monthly	Moderate	moderate	a few times	sometimes	moderately satisfied	almost never or never	20	non fsd
29	1500	tertiary school	housewife	1	with suture	exclusive breastfeeding	no	yes	29	14	1	every once a week or more	Moderate	moderate	sometimes	sometimes	moderately satisfied	almost never or never	21	non fsd
29	1500	tertiary school	housewife	2	with suture	formula milk	no	yes	32	14	5	every once a week or more	Moderate	moderate	almost never or never	almost always or always	moderately satisfied	almost never or never	21	non fsd
33	1500	tertiary school	housewife	2	no suture	exclusive breastfeeding	no	yes	37	14	6	once fortnightly	Moderate	moderate	almost never or never	almost always or always	moderately satisfied	almost never or never	21	non fsd
37	2000	no,primary school, secondary school	housewife	5	with suture	exclusive breastfeeding	no	yes	43	14	11	once fortnightly	Moderate	moderate	almost never or never	almost always or always	moderately satisfied	almost never or never	21	non fsd
21	1000	tertiary school	self working	1	with suture	exclusive breastfeeding	no	yes	19	14	1	once fortnightly	high	high	a few times	almost always or always	moderately satisfied	almost never or never	24	non fsd
25	1000	no,primary school, secondary school	housewife	1	with suture	formula milk	no	yes	27	14	1	once fortnightly	Moderate	moderate	almost never or never	almost always or always	moderately satisfied	almost never or never	21	non fsd
30	3000	no,primary school, secondary school	housewife	3	with suture	exclusive breastfeeding	no	yes	37	8	9	once fortnightly	Moderate	moderate	almost never or never	almost always or always	moderately satisfied	almost never or never	21	non fsd
36	4000	tertiary school	government/private	5	with suture	mixed formula and bf	no	yes	36	8	14	once fortnightly	Moderate	moderate	almost never or never	almost always or always	moderately satisfied	almost never or never	21	non fsd
30	1800	tertiary school	housewife	2	with suture	exclusive breastfeeding	no	yes	30	12	6	once fortnightly	Moderate	moderate	almost never or never	almost always or always	moderately satisfied	almost never or never	21	non fsd
24	2000	no,primary school, secondary school	housewife	1	with suture	exclusive breastfeeding	no	yes	24	10	3	once monthly	Moderate	moderate	sometimes	almost always or always	moderately satisfied	almost never or never	23	non fsd
27	1000	no,primary school, secondary school	housewife	2	with suture	exclusive breastfeeding	no	yes	31	14	6	once fortnightly	Moderate	moderate	almost never or never	almost always or always	moderately satisfied	almost never or never	21	non fsd
31	1500	no,primary school, secondary school	housewife	2	with suture	exclusive breastfeeding	no	no	33	16	4	once fortnightly	Moderate	moderate	almost never or never	sometimes	about equally satisfied and dissatisfied	almost never or never	18	fsd
23	1500	no,primary school, secondary school	housewife	1	with suture	exclusive breastfeeding	no	yes	25	14	1	once fortnightly	Moderate	moderate	sometimes	almost always or always	about equally satisfied and dissatisfied	most times	19	fsd
26	1000	tertiary school	housewife	1	with suture	exclusive breastfeeding	no	yes	26	14	2	once monthly	Moderate	moderate	sometimes	almost always or always	about equally satisfied and dissatisfied	most times	19	fsd
29	1000	no,primary school, secondary school	self working	1	with suture	formula milk	no	yes	33	12	2	once fortnightly	Moderate	moderate	a few times	most times	about equally satisfied and dissatisfied	most times	17	fsd
32	900	no,primary school, secondary school	housewife	2	c-sec	exclusive breastfeeding	no	yes	40	14	10	once fortnightly	Moderate	moderate	a few times	sometimes	about equally satisfied and dissatisfied	almost never or never	19	fsd
27	2400	no,primary school, secondary school	housewife	3	with suture	exclusive breastfeeding	no	yes	40	14	10	every once a week or more	Moderate	moderate	sometimes	almost always or always	about equally satisfied and dissatisfied	sometimes	20	non fsd
24	3000	tertiary school	housewife	1	c-sec	exclusive breastfeeding	no	no	26	16	1	once monthly	Moderate	moderate	most times	sometimes	moderately satisfied	sometimes	20	non fsd
38	1000	no,primary school, secondary school	housewife	5	with suture	exclusive breastfeeding	no	yes	40	14	10	every once a week or more	high	high	almost always or always	almost always or always	very satisfied	a few times	27	non fsd
22	2000	no,primary school, secondary school	housewife	1	with suture	exclusive breastfeeding	no	yes	24	8	1	once monthly	Moderate	moderate	no sexual activity	most times	very satisfied	did not attempt intercourse	15	fsd
24	950	no,primary school, secondary school	housewife	1	no suture	mixed formula and bf	no	yes	37	10	2	every once a week or more	Moderate	moderate	sometimes	almost always or always	moderately satisfied	almost always or always	19	fsd
34	3000	no,primary school, secondary school	housewife	1	with suture	mixed formula and bf	no	yes	32	14	7	every once a week or more	low	moderate	sometimes	almost always or always	moderately satisfied	almost never or never	22	non fsd
24	1900	no,primary school, secondary school	self working	1	with suture	mixed formula and bf	no	yes	32	14	3	every once a week or more	Moderate	moderate	sometimes	most times	moderately satisfied	sometimes	20	non fsd
24	1000	tertiary school	government/private	1	c-sec	exclusive breastfeeding	no	no	31	20	1	every once a week or more	very high	very high	almost always or always	almost always or always	very satisfied	a few times	29	non fsd
28	1500	no,primary school, secondary school	self working	2	with suture	mixed formula and bf	no	yes	27	16	4	every once a week or more	Moderate	moderate	almost always or always	almost always or always	very satisfied	most times	23	non fsd
34	1000	no,primary school, secondary school	housewife	2	with suture	exclusive breastfeeding	no	yes	41	20	4	once fortnightly	Moderate	moderate	sometimes	sometimes	about equally satisfied and dissatisfied	a few times	19	fsd
41	10000	tertiary school	housewife	4	c-sec	formula milk	yes	yes	47	16	21	once fortnightly	Moderate	moderate	sometimes	sometimes	moderately satisfied	did not attempt intercourse	16	fsd
36	1100	no,primary school, secondary school	housewife	3	with suture	exclusive breastfeeding	no	no	33	10	8	every once a week or more	Moderate	moderate	most times	almost always or always	very satisfied	almost never or never	25	non fsd
38	5000	tertiary school	government/private	4	with suture	mixed formula and bf	no	yes	42	16	13	once fortnightly	low	low	a few times	a few times	moderately dissatisfied	almost never or never	15	fsd
26	3000	no,primary school, secondary school	housewife	3	with suture	exclusive breastfeeding	no	yes	28	4	5	every once a week or more	Moderate	moderate	sometimes	sometimes	about equally satisfied and dissatisfied	sometimes	18	fsd
26	3000	tertiary school	housewife	1	with suture	exclusive breastfeeding	no	yes	34	16	2	once monthly	Moderate	moderate	a few times	a few times	moderately satisfied	sometimes	17	fsd
28	1100	tertiary school	government/private	1	with suture	mixed formula and bf	yes	yes	28	12	2	once monthly	Moderate	moderate	a few times	almost never or never	about equally satisfied and dissatisfied	sometimes	15	fsd
42	2000	no,primary school, secondary school	government/private	6	no suture	mixed formula and bf	no	no	43	12	16	every once a week or more	very low or none at all	very low or none at all	a few times	almost never or never	very dissatisfied	most times	8	fsd
30	2000	tertiary school	housewife	1	with suture	exclusive breastfeeding	no	yes	30	10	1	once fortnightly	Moderate	moderate	sometimes	sometimes	moderately satisfied	sometimes	19	fsd
26	1500	no,primary school, secondary school	housewife	2	with suture	exclusive breastfeeding	no	yes	33	16	6	every once a week or more	Moderate	moderate	almost always or always	almost always or always	very satisfied	sometimes	24	non fsd
37	4300	tertiary school	government/private	4	with suture	exclusive breastfeeding	no	yes	40	8	9	every once a week or more	Moderate	moderate	almost always or always	sometimes	about equally satisfied and dissatisfied	sometimes	20	non fsd
27	700	no,primary school, secondary school	housewife	4	with suture	exclusive breastfeeding	no	yes	32	16	10	once monthly	Moderate	moderate	almost always or always	almost always or always	moderately satisfied	sometimes	23	non fsd
30	2000	tertiary school	housewife	2	with suture	mixed formula and bf	no	yes	31	14	5	every once a week or more	Moderate	moderate	almost always or always	almost always or always	moderately satisfied	sometimes	23	non fsd
28	1500	tertiary school	housewife	4	c-sec	exclusive breastfeeding	no	yes	33	15	9	once fortnightly	Moderate	moderate	sometimes	sometimes	moderately satisfied	sometimes	19	fsd
23	1500	no,primary school, secondary school	housewife	2	with suture	formula milk	no	yes	25	14	3	every once a week or more	Moderate	moderate	sometimes	sometimes	moderately satisfied	sometimes	19	fsd
40	10000	tertiary school	government/private	4	with suture	mixed formula and bf	no	no	39	10	16	every once a week or more	Moderate	moderate	sometimes	sometimes	about equally satisfied and dissatisfied	sometimes	18	fsd
34	3000	tertiary school	housewife	3	no suture	exclusive breastfeeding	no	yes	34	14	11	every once a week or more	Moderate	moderate	sometimes	sometimes	very satisfied	sometimes	20	non fsd
25	800	no,primary school, secondary school	housewife	2	with suture	exclusive breastfeeding	no	yes	23	12	7	once fortnightly	Moderate	moderate	sometimes	most times	moderately satisfied	sometimes	20	non fsd
26	4600	tertiary school	government/private	1	c-sec	formula milk	no	yes	26	12	2	every once a week or more	Moderate	moderate	almost never or never	almost always or always	about equally satisfied and dissatisfied	almost never or never	20	non fsd
28	2000	tertiary school	government/private	1	with suture	formula milk	no	yes	42	14	1	every once a week or more	Moderate	high	almost always or always	almost always or always	very satisfied	almost never or never	27	non fsd
31	1900	no,primary school, secondary school	self working	2	with suture	exclusive breastfeeding	no	yes	29	16	4	once fortnightly	Moderate	high	almost always or always	most times	about equally satisfied and dissatisfied	sometimes	22	non fsd
25	1900	no,primary school, secondary school	housewife	1	with suture	formula milk	no	yes	31	14	2	every once a week or more	Moderate	moderate	most times	sometimes	very satisfied	most times	20	non fsd
30	2000	no,primary school, secondary school	government/private	1	c-sec	mixed formula and bf	no	no	30	14	4	once fortnightly	Moderate	moderate	almost always or always	most times	about equally satisfied and dissatisfied	most times	20	non fsd
24	1200	no,primary school, secondary school	housewife	1	with suture	exclusive breastfeeding	no	yes	25	13	2	once fortnightly	Moderate	moderate	sometimes	sometimes	moderately satisfied	sometimes	19	fsd
35	3000	no,primary school, secondary school	government/private	3	no suture	mixed formula and bf	no	yes	36	12	10	every once a week or more	Moderate	moderate	almost always or always	sometimes	about equally satisfied and dissatisfied	sometimes	20	non fsd
31	2000	tertiary school	housewife	1	c-sec	formula milk	no	yes	31	14	5	every once a week or more	Moderate	low	sometimes	sometimes	about equally satisfied and dissatisfied	almost always or always	15	fsd
40	2000	no,primary school, secondary school	housewife	2	c-sec	mixed formula and bf	no	no	36	8	12	every once a week or more	very low or none at all	moderate	sometimes	sometimes	moderately satisfied	sometimes	17	fsd
36	6000	tertiary school	government/private	4	with suture	mixed formula and bf	no	yes	37	20	9	every once a week or more	Moderate	high	most times	most times	moderately satisfied	almost never or never	24	non fsd
27	3000	no,primary school, secondary school	housewife	1	with suture	exclusive breastfeeding	no	no	28	12	2	once monthly	Moderate	moderate	sometimes	sometimes	very satisfied	sometimes	20	non fsd
37	1500	no,primary school, secondary school	housewife	2	with suture	formula milk	no	yes	39	8	6	every once a week or more	Moderate	moderate	a few times	sometimes	about equally satisfied and dissatisfied	a few times	18	fsd
27	4000	tertiary school	government/private	2	with suture	mixed formula and bf	no	yes	29	14	3	every once a week or more	low	moderate	sometimes	sometimes	moderately satisfied	sometimes	18	fsd
35	7000	tertiary school	government/private	4	with suture	formula milk	no	yes	35	20	10	every once a week or more	Moderate	moderate	almost always or always	almost always or always	very satisfied	a few times	25	non fsd
34	1800	no,primary school, secondary school	housewife	6	with suture	mixed formula and bf	no	yes	34	12	13	every once a week or more	Moderate	moderate	sometimes	sometimes	moderately satisfied	sometimes	19	fsd
39	2500	no,primary school, secondary school	government/private	4	c-sec	mixed formula and bf	no	yes	38	8	10	once fortnightly	Moderate	moderate	sometimes	sometimes	about equally satisfied and dissatisfied	sometimes	18	fsd
31	1500	tertiary school	housewife	1	with suture	mixed formula and bf	no	yes	29	14	2	every once a week or more	Moderate	moderate	sometimes	sometimes	moderately satisfied	a few times	20	non fsd
34	1600	tertiary school	housewife	2	c-sec	mixed formula and bf	no	yes	39	20	7	once fortnightly	Moderate	moderate	sometimes	most times	very satisfied	sometimes	21	non fsd
30	3500	tertiary school	government/private	1	c-sec	mixed formula and bf	no	yes	30	12	3	once fortnightly	Moderate	moderate	almost always or always	most times	very satisfied	most times	22	non fsd
32	2500	tertiary school	government/private	1	with suture	formula milk	no	yes	32	13	8	every once a week or more	Moderate	moderate	sometimes	sometimes	moderately satisfied	sometimes	19	fsd
30	4000	tertiary school	government/private	2	with suture	mixed formula and bf	no	yes	30	15	4	every once a week or more	Moderate	high	sometimes	most times	very satisfied	sometimes	22	non fsd
38	4000	tertiary school	self working	4	with suture	exclusive breastfeeding	no	yes	37	20	21	every once a week or more	Moderate	moderate	sometimes	sometimes	moderately satisfied	a few times	20	non fsd
22	1500	no,primary school, secondary school	housewife	1	with suture	formula milk	no	yes	24	10	1	every once a week or more	Moderate	moderate	most times	almost always or always	very satisfied	sometimes	23	non fsd
32	1000	no,primary school, secondary school	self working	3	no suture	mixed formula and bf	no	yes	38	14	6	once fortnightly	Moderate	moderate	a few times	no sexual activity	very satisfied	sometimes	16	fsd
27	3000	tertiary school	housewife	2	c-sec	exclusive breastfeeding	no	yes	35	16	7	every once a week or more	Moderate	low	almost never or never	no sexual activity	moderately dissatisfied	did not attempt intercourse	8	fsd
30	3000	tertiary school	housewife	2	with suture	mixed formula and bf	no	yes	36	20	3	once fortnightly	Moderate	moderate	a few times	sometimes	moderately satisfied	sometimes	18	fsd
24	1000	no,primary school, secondary school	housewife	1	with suture	formula milk	no	no	44	20	2	once fortnightly	Moderate	moderate	a few times	sometimes	about equally satisfied and dissatisfied	sometimes	17	fsd
37	7000	tertiary school	government/private	4	c-sec	exclusive breastfeeding	no	yes	39	15	10	every once a week or more	low	low	most times	a few times	moderately dissatisfied	sometimes	15	fsd
32	1400	no,primary school, secondary school	housewife	3	with suture	exclusive breastfeeding	no	yes	32	14	7	every once a week or more	Moderate	moderate	most times	most times	very satisfied	almost never or never	24	non fsd
26	2000	tertiary school	government/private	1	c-sec	mixed formula and bf	no	no	25	20	2	every once a week or more	Moderate	moderate	almost always or always	almost always or always	very satisfied	sometimes	24	non fsd
38	1800	no,primary school, secondary school	housewife	4	with suture	mixed formula and bf	no	yes	24	14	15	every once a week or more	Moderate	moderate	most times	most times	moderately satisfied	sometimes	21	non fsd
35	10000	tertiary school	government/private	4	with suture	exclusive breastfeeding	no	yes	35	20	10	once fortnightly	Moderate	moderate	almost always or always	sometimes	moderately satisfied	a few times	22	non fsd
39	3800	no,primary school, secondary school	government/private	6	c-sec	mixed formula and bf	yes	yes	40	9	13	every once a week or more	Moderate	moderate	almost always or always	almost always or always	very satisfied	sometimes	24	non fsd
38	3500	tertiary school	government/private	4	c-sec	formula milk	yes	no	47	14	13	every once a week or more	Moderate	moderate	sometimes	sometimes	about equally satisfied and dissatisfied	sometimes	18	fsd
27	800	no,primary school, secondary school	housewife	2	c-sec	exclusive breastfeeding	no	no	27	16	5	every once a week or more	Moderate	moderate	sometimes	a few times	very satisfied	a few times	20	non fsd
29	1200	no,primary school, secondary school	housewife	5	no suture	exclusive breastfeeding	no	yes	39	8	14	every once a week or more	Moderate	moderate	sometimes	sometimes	very satisfied	almost never or never	22	non fsd
43	4000	tertiary school	government/private	4	with suture	mixed formula and bf	no	yes	47	12	14	every once a week or more	Moderate	moderate	sometimes	most times	moderately satisfied	most times	19	fsd
28	500	no,primary school, secondary school	housewife	1	with suture	mixed formula and bf	no	yes	36	14	1	every once a week or more	Moderate	moderate	almost always or always	almost always or always	moderately satisfied	sometimes	23	non fsd
39	800	no,primary school, secondary school	housewife	5	with suture	exclusive breastfeeding	yes	no	45	14	20	every once a week or more	Moderate	moderate	most times	most times	about equally satisfied and dissatisfied	almost never or never	22	non fsd
26	3000	tertiary school	self working	1	with suture	mixed formula and bf	no	yes	26	12	2	every once a week or more	Moderate	moderate	most times	most times	moderately satisfied	sometimes	21	non fsd
39	5000	tertiary school	government/private	6	with suture	exclusive breastfeeding	no	yes	39	13	14	every once a week or more	Moderate	high	almost always or always	almost always or always	very satisfied	almost never or never	27	non fsd
30	4000	tertiary school	government/private	2	no suture	mixed formula and bf	no	yes	34	16	5	every once a week or more	Moderate	moderate	sometimes	sometimes	about equally satisfied and dissatisfied	sometimes	18	fsd
29	1300	tertiary school	housewife	1	with suture	exclusive breastfeeding	no	yes	30	13	1	once fortnightly	Moderate	moderate	no sexual activity	no sexual activity	about equally satisfied and dissatisfied	did not attempt intercourse	9	fsd
27	3000	tertiary school	government/private	1	c-sec	exclusive breastfeeding	no	no	27	16	2	once monthly	very low or none at all	moderate	a few times	a few times	moderately dissatisfied	sometimes	13	fsd
26	2700	no,primary school, secondary school	housewife	2	with suture	exclusive breastfeeding	no	yes	32	13	5	once monthly	Moderate	moderate	a few times	sometimes	very satisfied	sometimes	19	fsd
27	5000	tertiary school	housewife	1	with suture	mixed formula and bf	no	yes	30	8	2	once fortnightly	low	low	sometimes	most times	about equally satisfied and dissatisfied	almost never or never	19	fsd
28	1300	tertiary school	housewife	2	with suture	exclusive breastfeeding	no	yes	28	7	3	once fortnightly	Moderate	moderate	sometimes	most times	moderately satisfied	most times	19	fsd
37	6000	tertiary school	government/private	2	with suture	exclusive breastfeeding	no	yes	39	16	6	every once a week or more	Moderate	moderate	most times	most times	moderately satisfied	sometimes	21	non fsd
37	1500	tertiary school	housewife	1	no suture	mixed formula and bf	no	no	44	16	5	every once a week or more	Moderate	moderate	most times	most times	about equally satisfied and dissatisfied	most times	19	fsd
22	800	no,primary school, secondary school	housewife	2	no suture	mixed formula and bf	no	no	21	8	3	every once a week or more	Moderate	moderate	most times	most times	moderately satisfied	almost never or never	23	non fsd
34	2000	no,primary school, secondary school	self working	3	with suture	exclusive breastfeeding	no	yes	42	6	3	every once a week or more	Moderate	moderate	most times	most times	moderately satisfied	almost never or never	23	non fsd
28	1500	no,primary school, secondary school	self working	5	with suture	mixed formula and bf	no	yes	35	14	10	every once a week or more	Moderate	moderate	most times	no sexual activity	moderately satisfied	sometimes	17	fsd
36	7000	tertiary school	government/private	2	with suture	mixed formula and bf	no	yes	35	14	4	every once a week or more	high	high	most times	most times	about equally satisfied and dissatisfied	almost never or never	24	non fsd
34	6000	tertiary school	government/private	5	with suture	mixed formula and bf	no	yes	38	12	10	every once a week or more	Moderate	moderate	sometimes	sometimes	about equally satisfied and dissatisfied	sometimes	18	fsd
21	3500	no,primary school, secondary school	government/private	2	with suture	mixed formula and bf	no	yes	22	14	4	once fortnightly	Moderate	moderate	a few times	sometimes	about equally satisfied and dissatisfied	most times	16	fsd
33	5000	tertiary school	self working	3	no suture	mixed formula and bf	no	yes	39	9	12	every once a week or more	Moderate	moderate	a few times	most times	moderately satisfied	almost never or never	21	non fsd
31	2800	tertiary school	housewife	3	c-sec	exclusive breastfeeding	no	no	35	14	8	once fortnightly	Moderate	moderate	sometimes	sometimes	very satisfied	almost never or never	22	non fsd
30	3000	no,primary school, secondary school	housewife	1	with suture	exclusive breastfeeding	no	yes	36	20	1	every once a week or more	low	low	no sexual activity	no sexual activity	about equally satisfied and dissatisfied	did not attempt intercourse	7	fsd
37	700	no,primary school, secondary school	housewife	3	c-sec	mixed formula and bf	no	yes	46	12	19	once fortnightly	Moderate	moderate	sometimes	sometimes	moderately satisfied	sometimes	19	fsd
28	2000	tertiary school	housewife	2	with suture	mixed formula and bf	no	yes	34	14	3	once fortnightly	Moderate	moderate	sometimes	a few times	moderately satisfied	almost never or never	20	non fsd
38	5000	no,primary school, secondary school	self working	3	c-sec	mixed formula and bf	no	yes	48	20	12	every once a week or more	Moderate	moderate	no sexual activity	no sexual activity	about equally satisfied and dissatisfied	did not attempt intercourse	9	fsd
23	2000	no,primary school, secondary school	government/private	2	with suture	mixed formula and bf	no	yes	28	7	8	every once a week or more	Moderate	moderate	sometimes	sometimes	moderately satisfied	sometimes	19	fsd
30	1500	tertiary school	housewife	2	c-sec	exclusive breastfeeding	no	yes	33	14	6	every once a week or more	Moderate	moderate	most times	most times	about equally satisfied and dissatisfied	sometimes	20	non fsd
27	3000	no,primary school, secondary school	housewife	1	with suture	exclusive breastfeeding	no	yes	31	4	2	once monthly	Moderate	moderate	sometimes	sometimes	very satisfied	sometimes	20	non fsd
33	8000	tertiary school	government/private	4	c-sec	exclusive breastfeeding	no	yes	34	20	10	once fortnightly	Moderate	moderate	sometimes	sometimes	about equally satisfied and dissatisfied	most times	17	fsd
31	1500	tertiary school	housewife	1	with suture	exclusive breastfeeding	no	yes	41	16	2	once fortnightly	Moderate	moderate	sometimes	most times	about equally satisfied and dissatisfied	sometimes	19	fsd
32	1000	no,primary school, secondary school	housewife	4	c-sec	formula milk	yes	no	40	12	12	once monthly	Moderate	moderate	a few times	sometimes	moderately satisfied	sometimes	18	fsd
26	2000	tertiary school	housewife	2	with suture	exclusive breastfeeding	no	no	28	20	4	every once a week or more	Moderate	moderate	a few times	sometimes	about equally satisfied and dissatisfied	sometimes	17	fsd
38	10000	tertiary school	government/private	4	with suture	mixed formula and bf	no	yes	38	14	14	once fortnightly	Moderate	moderate	a few times	sometimes	very satisfied	sometimes	19	fsd
28	1500	no,primary school, secondary school	self working	2	with suture	exclusive breastfeeding	no	yes	30	8	4	once fortnightly	high	high	sometimes	sometimes	moderately satisfied	a few times	22	non fsd
28	4000	tertiary school	government/private	1	with suture	mixed formula and bf	no	yes	30	12	1	every once a week or more	Moderate	moderate	sometimes	most times	very satisfied	a few times	22	non fsd
28	7000	tertiary school	government/private	1	with suture	mixed formula and bf	no	no	28	14	1	every once a week or more	Moderate	moderate	a few times	sometimes	moderately satisfied	almost never or never	20	non fsd
26	2000	no,primary school, secondary school	government/private	2	c-sec	formula milk	no	no	32	14	6	every once a week or more	Moderate	moderate	sometimes	sometimes	moderately satisfied	sometimes	19	fsd
41	4000	no,primary school, secondary school	government/private	4	with suture	exclusive breastfeeding	no	yes	50	14	15	once fortnightly	Moderate	moderate	sometimes	sometimes	very satisfied	almost never or never	22	non fsd
28	5000	no,primary school, secondary school	government/private	3	no suture	formula milk	no	yes	37	12	2	once monthly	high	high	most times	almost always or always	moderately satisfied	almost never or never	26	non fsd
33	3000	tertiary school	housewife	3	with suture	exclusive breastfeeding	no	yes	36	16	7	every once a week or more	high	very high	most times	almost always or always	very satisfied	sometimes	26	non fsd
40	2000	no,primary school, secondary school	housewife	3	with suture	exclusive breastfeeding	no	no	44	16	7	every once a week or more	Moderate	low	sometimes	sometimes	about equally satisfied and dissatisfied	sometimes	17	fsd
26	2000	no,primary school, secondary school	government/private	3	with suture	mixed formula and bf	no	no	38	8	2	once fortnightly	Moderate	moderate	sometimes	most times	moderately satisfied	almost never or never	22	non fsd
